# Supplementary material for: ZNF692 promotes the migration and response to immunotherapy of clear cell renal cell carcinoma cells by targeting metabolic pathway
Source: Discov Oncol. 2024 May 12;15:158. doi: 10.1007/s12672-024-01005-0 (PMC11089031; doi:10.1007/s12672-024-01005-0)
Supplement: Supplementary file 4 — (XLSX 14 KB) [file 12672_2024_1005_MOESM4_ESM.xlsx]

## Sheet: Clinical information
Table SI The clinical information of samples used in tissue microarray
Number	ID	data of surgery	gender	age	location	tumor grade(TNM)	tumor type	primary or not
S2217392	84798858	2022-4	Male	43	lift kidney	2	KIRC	primary
S2218335	84390480	2022-5	Male	67	right kidney	2	KIRC	primary
S2221035	84636705	2022-5	Male	62	lift kidney	3	KIRC	primary
S2221036	30291270	2022-5	Male	43	lift kidney	4	KIRC	primary
S2222653	17050649	2019-7	Male		lift kidney	2	KIRC	primary
S2223327	16571047	2022-5	Male	45	right kidney	2	KIRC	primary
S2226405	84390506	2022-6	Male	76	right kidney	3	KIRC	primary
S2228474	30301211	2022-6	Femal	73	right kidney	2	KIRC	primary
S2233070	84611250	2022-7	Male	76	right kidney	2	KIRC	primary
S2233489	30155778	2022-7	Male	47	right kidney	2	KIRC	primary
S2233506	30309831	2022-7	Male	51	lift kidney	2	KIRC	primary
S2233785	84611541	2022-7	Male	57	lift kidney	2	KIRC	primary
S2234037	30311064	2022-7	Femal	76	lift kidney	2	KIRC	primary
S2236229	8106216	2022-8	Male	40	lift kidney	3	KIRC	primary
S2236518	14508456	2022-8	Femal	60	lift kidney	1	KIRC	primary
S2236565	84612243	2022-8	Femal	66	right kidney	2	KIRC	primary
S2236692	84639434	2022-8	Femal	57	right kidney	1	KIRC/KIRP	primary
S2238310	80334092	2022-8	Male	65	lift kidney	2	KIRC	primary
S2239987	30322278	2022-8	Male	54	lift kidney	2	KIRC	primary
S2244468	30332706	2022-9	Male	50	right kidney	2	KIRC	primary
S2244497	17331540	2022-9	Male	54	lift kidney	2	KIRC	primary
S2244774	84556979	2022-9	Male	35	lift kidney	2	KIRC	primary
S2245637	1180156	2022-9	Male	73	lift kidney	2	KIRC	primary
S2246963	15133455	2022-9	Femal	50	lift kidney	2	KIRC	primary
S2247094	17292608	2022-9	Male	36	right kidney	2	KIRC	primary
S2247271	17314382	2022-9	Male	64	lift kidney	2	KIRC	primary
S2250015	84568177	2022-9	Male	63	right kidney	3	KIRC	primary
S2250776	84538925	2022-10	Male	64	right kidney	1	KIRC	primary
S2250903	84567666	2022-10	Male	68	right kidney	2	KIRC	primary
S2217392	84798858	2022-4	Male	43	lift kidney	2	KIRC	primary
S2218335	84390480	2022-5	Male	67	right kidney	2	KIRC	primary
S2221035	84636705	2022-5	Male	62	lift kidney	3	KIRC	primary
S2221036	30291270	2022-5	Male	43	right kidney	4	KIRC	primary
S2222653	17050649	2019-7	Male		lift kidney	2	KIRC	primary
S2223327	16571047	2022-5	Male	45	right kidney	2	KIRC	primary
S2226405	84390506	2022-6	Male	76	right kidney	3	KIRC	primary
S2228474	30301211	2022-6	Femal	73	right kidney	2	KIRC	primary
S2233070	84611250	2022-7	Male	76	right kidney	2	KIRC	primary
S2233489	30155778	2022-7	Male	47	right kidney	2	KIRC	primary
S2233506	30309831	2022-7	Male	51	lift kidney	2	KIRC	primary
S2233785	84611541	2022-7	Male	57	lift kidney	2	KIRC	primary
S2234037	30311064	2022-7	Femal	76	lift kidney	2	KIRC	primary
S2236229	8106216	2022-8	Male	40	lift kidney	3	KIRC	primary
S2236518	14508456	2022-8	Femal	60	lift kidney	1	KIRC	primary
S2236565	84612243	2022-8	Femal	66	right kidney	2	KIRC	primary
S2236692	84639434	2022-8	Femal	57	right kidney	1	KIRC	primary
S2238310	80334092	2022-8	Male	65	lift kidney	2	KIRC	primary
S2239987	30322278	2022-8	Male	54	lift kidney	2	KIRC	primary
S2244468	30332706	2022-9	Male	50	右肾	2	KIRC	primary
S2244497	17331540	2022-9	Male	54	lift kidney	2	KIRC	primary
S2244774	84556979	2022-9	Male	35	lift kidney	2	KIRC	primary
S2245637	1180156	2022-9	Male	73	lift kidney	2	KIRC	primary
S2246963	15133455	2022-9	Femal	50	lift kidney	2	KIRC	primary
S2247094	17292608	2022-9	Male	36	right kidney	2	KIRC	primary
S2247271	17314382	2022-9	Male	64	lift kidney	2	KIRC	primary
S2250015	84568177	2022-9	Male	63	right kidney	3	KIRC	primary
S2250776	84538925	2022-10	Male	64	right kidney	1	KIRC	primary
S2250903	84567666	2022-10	Male	68	right kidney	2	KIRC	primary
