# Supplementary material for: ZNF692 promotes the migration and response to immunotherapy of clear cell renal cell carcinoma cells by targeting metabolic pathway
Source: Discov Oncol. 2024 May 12;15:158. doi: 10.1007/s12672-024-01005-0 (PMC11089031; doi:10.1007/s12672-024-01005-0)
Supplement: Supplementary file 5 — (XLSX 18 KB) [file 12672_2024_1005_MOESM5_ESM.xlsx]

## Sheet: supplementary table 2
Tbale SII The differential expressed genes between tumor subtype TP1 and TP2
Gene.Name	Spearman.s.Rho	p.value
ITGAV	-0.73	8.24e-21
TRIM44	-0.72	7.84e-20
TRIM56	-0.7	1.81e-18
CLTC	-0.68	6.62e-17
ZBTB38	-0.67	2.42e-16
SRSF10	-0.67	7.87e-17
AIG1	-0.65	2.14e-15
TM7SF3	-0.63	2.17e-14
SCARB2	-0.63	4.78e-14
ATRX	-0.62	1.49e-13
COPA	-0.62	6.31e-14
GLS	-0.61	2.43e-13
PDLIM5	-0.6	8.25e-13
ZBTB44	-0.59	3.05e-12
HIPK2	-0.59	3.63e-12
SCAF11	-0.59	1.52e-12
CRYZ	-0.59	3.45e-12
AFF4	-0.58	5.92e-12
KNOP1	-0.58	1.02e-11
ZBTB20	-0.57	3e-11
ATP13A3	-0.57	1.83e-11
HNRNPU	-0.56	5.47e-11
DLG1	-0.56	3.26e-11
LEPROT	-0.56	4.13e-11
HADHA	-0.55	1.81e-10
YIPF4	-0.55	9.03e-11
IL6ST	-0.54	2.18e-10
MINDY2	-0.54	5.02e-10
AHCYL1	-0.53	6.48e-10
EGFR	-0.53	5.92e-10
LPP	-0.52	1.93e-09
ASH1L	-0.52	1.29e-09
DDX3X	-0.52	2.79e-09
SLC38A1	-0.52	2.46e-09
DHX36	-0.52	2.78e-09
WWTR1	-0.51	3.69e-09
ACTN4	-0.49	1.47e-08
JAK1	-0.49	2.24e-08
FNDC3B	-0.49	1.83e-08
NFIA	-0.48	3.24e-08
SORBS2	-0.47	1.08e-07
MBNL1	-0.47	1.19e-07
DARS	-0.47	1.03e-07
CSNK1A1	-0.46	2.14e-07
OIP5-AS1	-0.46	2.45e-07
AKAP9	-0.45	4.09e-07
LONP2	-0.45	2.82e-07
NFE2L2	-0.45	4.61e-07
CTNND1	-0.44	5.8e-07
SPTBN1	-0.44	7.29e-07
PPIG	-0.44	5.83e-07
NSD1	-0.43	1.73e-06
ELP2	-0.42	3.02e-06
PHIP	-0.42	1.97e-06
SON	-0.42	2.04e-06
NDRG1	-0.42	2.61e-06
DYNC1LI2	-0.42	2.19e-06
PTPRF	-0.41	4.44e-06
TBL1XR1	-0.41	4.32e-06
BNIP3L	-0.41	5.01e-06
GCC2	-0.4	9.24e-06
STAT3	-0.39	1.72e-05
FNIP1	-0.38	2.09e-05
BHMT2	-0.37	3.22e-05
CD46	-0.37	3.5e-05
GPBP1	-0.35	0.000114
DIAPH1	-0.35	0.000135
ABI2	-0.35	0.000116
AHNAK	-0.35	8.9e-05
RETREG1	-0.34	0.00014
ADAR	-0.34	0.000146
IRF2BP2	-0.34	0.000154
TMEM165	-0.34	0.000157
TOR1AIP2	-0.34	0.000157
GATM	-0.33	0.000291
ARMCX3	-0.33	0.000271
GTF2H2	-0.32	0.000384
CSNK2A1	-0.32	0.000446
PDK4	-0.31	0.000613
PLEKHA5	-0.31	0.000589
MLYCD	-0.31	0.000787
FOS	-0.3	0.00113
ARHGAP29	-0.3	0.00113
ESF1	-0.29	0.00127
PHF14	-0.29	0.00178
KMT2E	-0.29	0.00131
SFXN1	-0.29	0.00173
C6orf62	-0.29	0.00141
CNDP2	-0.29	0.00143
RBPJ	-0.29	0.00142
HLA-DQB1	-0.28	0.00206
KLF6	-0.27	0.00289
TNRC6B	-0.27	0.00284
HGD	-0.27	0.00331
HGSNAT	-0.27	0.00344
SLC37A4	-0.26	0.00501
HIBCH	-0.25	0.00754
PPP2CB	-0.25	0.00583
LPGAT1	-0.25	0.0066
LRRFIP1	-0.25	0.00729
USP16	-0.25	0.00619
BIRC2	-0.24	0.00981
TRAP1	-0.22	0.018
DUSP1	-0.2	0.0272
AK4	-0.2	0.0316
SH3YL1	-0.19	0.0407
RRBP1	-0.19	0.0414
VCAM1	-0.18	0.0494
SLC5A12	-0.17	0.0673
FUS	-0.17	0.063
ANKRD12	-0.17	0.062
DNAJC7	-0.17	0.071
EPB41	-0.16	0.0866
GOLGB1	-0.15	0.106
NIT2	-0.15	0.098
PLEKHA1	-0.14	0.13
ENPP3	-0.14	0.134
CALD1	-0.14	0.135
EML4	-0.14	0.141
TTC3	-0.14	0.122
MXI1	-0.14	0.137
SLC22A5	-0.13	0.165
PDZK1	-0.13	0.164
BHLHE41	-0.13	0.165
TNIP1	-0.12	0.193
SLC4A7	-0.11	0.234
ANPEP	-0.11	0.238
PRMT2	-0.11	0.245
ACSM2B	-0.1	0.261
TPM1	-0.1	0.304
NAMPT	-0.1	0.274
UBA5	-0.1	0.283
NDUFS2	-0.1	0.263
PRRC2C	-0.09	0.319
ACSM2A	-0.08	0.391
CELF1	-0.08	0.382
LRRC41	-0.08	0.387
GOLGA4	-0.08	0.369
PLXNB2	-0.08	0.387
TRA2B	-0.06	0.5
ACTN1	-0.06	0.542
ZNF395	-0.05	0.574
CCN1	-0.05	0.623
TMEM243	-0.03	0.785
SLC17A3	-0.01	0.94
ERRFI1	-0.01	0.946
SOD2	-0.01	0.929
BIRC3	0	0.982
MAT2A	0	0.973
PFKP	0	0.974
LTBR	0	0.99
BSDC1	0	1
TRIM38	0.02	0.862
SAT2	0.02	0.855
ID2	0.02	0.856
SLC6A8	0.03	0.727
CXCR4	0.03	0.726
APOE	0.04	0.701
IFI16	0.04	0.688
PARP14	0.05	0.579
U2SURP	0.05	0.566
PPHLN1	0.08	0.421
LINC00472	0.09	0.326
NFKBIA	0.09	0.342
RSRC2	0.09	0.359
ANKRD11	0.09	0.329
SREK1	0.1	0.283
ZFP36	0.12	0.194
DDIT4	0.15	0.117
OGA	0.16	0.09
MIDN	0.16	0.0915
HNRNPA3	0.16	0.0762
SFPQ	0.16	0.0767
ANAPC5	0.17	0.0681
VMP1	0.18	0.047
TGM2	0.18	0.0524
EWSR1	0.18	0.0477
SLC22A18	0.19	0.0405
SF3B1	0.19	0.0391
SLTM	0.19	0.0452
GADD45A	0.2	0.035
PRODH	0.2	0.029
PTBP1	0.2	0.0309
BRD2	0.2	0.028
PFKL	0.2	0.03
ANGPTL4	0.22	0.016
ILF3	0.22	0.0188
TSC22D3	0.23	0.0118
TCF25	0.25	0.00716
JPX	0.25	0.00565
SLC25A37	0.27	0.00334
SLC2A3	0.28	0.00223
CFLAR	0.29	0.00129
FTX	0.29	0.00157
RBMX	0.29	0.00139
MUC20	0.29	0.00178
N4BP2L2	0.3	0.000948
UBE2G2	0.3	0.00123
DEPP1	0.31	0.000645
SERPINB6	0.31	0.000609
LUCAT1	0.32	0.000418
WDR60	0.34	0.0002
DPP7	0.34	0.000186
SULT1C2	0.35	0.000117
CDK18	0.35	9.26e-05
HSPA1A	0.36	5.41e-05
VEGFA	0.38	2.11e-05
ENO2	0.38	2.89e-05
PPP1R15A	0.38	1.84e-05
SRSF1	0.39	1.39e-05
SRSF7	0.4	9.41e-06
VAMP2	0.41	5.8e-06
SNHG19	0.41	5.29e-06
SRSF6	0.41	5.63e-06
CTTN	0.43	1.59e-06
PRPF38B	0.43	1.22e-06
XIST	0.44	5.91e-07
HLA-F	0.45	3.7e-07
RTL8C	0.45	2.95e-07
ADM	0.45	4.43e-07
FBXO17	0.46	1.42e-07
PAX8	0.47	8.77e-08
SF1	0.47	1.25e-07
SH3BP2	0.48	3.33e-08
RRAD	0.49	2.05e-08
SRSF4	0.49	1.4e-08
DDX5	0.5	9.44e-09
PWWP3A	0.51	3.69e-09
SRSF11	0.52	1.26e-09
TAF1D	0.52	1.71e-09
COL23A1	0.53	9.8e-10
HSD3B7	0.53	1.1e-09
CDC37	0.54	4.28e-10
ACADVL	0.55	1.49e-10
PIM3	0.55	1.06e-10
NT5C	0.55	2.08e-10
RASSF4	0.56	3.36e-11
RUFY3	0.58	7.96e-12
DDX17	0.59	1.78e-12
ORMDL1	0.59	2.11e-12
MFSD10	0.61	1.86e-13
MIR210HG	0.61	2.24e-13
PNCK	0.62	1.22e-13
HNRNPH1	0.62	1.12e-13
RBM39	0.62	6.27e-14
INTS3	0.63	1.56e-14
RBPMS	0.63	2.22e-14
OGT	0.64	5.02e-15
NME3	0.64	1.48e-14
ECHDC2	0.67	9.71e-17
TRABD	0.67	2.1e-16
LUC7L3	0.69	6.76e-18
FAM153CP	0.69	5.73e-18
GUSBP3	0.69	5.58e-18
TMEM259	0.7	1.29e-18
ODF3B	0.7	1.86e-18
SRRM2	0.71	5.57e-19
THUMPD3-AS1	0.71	6.26e-19
MDM4	0.72	6.05e-20
CES4A	0.72	4.57e-20
PNN	0.72	1.21e-19
RASSF7	0.72	7.42e-20
MALAT1	0.73	5.6e-21
QTRT1	0.74	2.91e-21
LPIN3	0.75	4.02e-22
CCNL2	0.75	2.72e-22
CCNL1	0.75	2.07e-22
SPSB3	0.75	1.38e-22
WSB1	0.76	8.17e-23
ZNF83	0.76	1.13e-23
ARGLU1	0.78	2.25e-25
RSRP1	0.78	1.55e-25
HSF4	0.8	1.9e-27
PNISR	0.81	6.6e-29
KCNQ1OT1	0.81	5.55e-28
NEAT1	0.82	6.64e-30
PGGHG	0.82	6.88e-30
LENG8	0.82	7.52e-30
DOC2A	0.84	1.19e-31
